# Supplementary material for: An improved genome of the model marine alga Ostreococcus tauri unfolds by assessing Illumina de novo assemblies
Source: BMC Genomics. 2014 Dec 13;15(1):1103. doi: 10.1186/1471-2164-15-1103 (PMC4378021; doi:10.1186/1471-2164-15-1103)
Supplement: Supplementary file 1 — Additional file 1: Table S1: Oligonucleotide sequences used for PCR on 2001 and 2009 O. tauri DNA extracts. (XLS 30 KB) [file 12864_2014_6804_MOESM1_ESM.xls]

## Sheet: Feuil1
Chrom	Position	Type	5'->3' Sequence
3	333101	Fwd	GCGGTCTCCATCACGAGATC
		Rev	CTTGGAATCGGCTGGAGTGTA
3	829938	Fwd	TAGGCTGATCGCTTTCGGGT
		Rev	CCAGTGGAGCACTGCAGAGAC
5	180669	Fwd	GACGTAAACATCGTCCTCGCT
		Rev	GAGTCGGGAGCAGTGTCGA
5	224089	Fwd	AAAGTTCGCACACGCGCTCT
		Rev	CGTTTCAGAGACTCGTCTAC
6	28989	Fwd	CTTGAGCAAAACCGTGTGTC
		Rev	GGACGAATAGCGACAATTCG
6	772097	Fwd	GCAAGCGTCACGTCTCGAAG
		Rev	CGACTCGTCCGATGATTTCA
6	218849	Fwd	TCGCTTTCGGGTACCTCTGA
		Rev	CCAGTGGAGCACTGCAGAGA
12	137126-73 -77	Fwd	CTCGATTGGTGCGCCAACGA
		Rev	TCAGGGTGATAATTGACTCC
17	13580	Fwd	CGAGCTGCTCCTTATCCGTC
		Rev	GCGACGATGAAACGACTGAC
